# Supplementary material for: High-content analysis identified synergistic drug interactions between INK128, an mTOR inhibitor, and HDAC inhibitors in a non-small cell lung cancer cell line
Source: BMC Cancer. 2024 Mar 12;24:335. doi: 10.1186/s12885-024-12057-4 (PMC11542337; doi:10.1186/s12885-024-12057-4)
Supplement: Supplementary file 7 — Additional file 7: Sup Table 1. List of all features in high-content analysis. 239 features representing morphology, texture, and intensity information are described. [file 12885_2024_12057_MOESM7_ESM.xls]

## Sheet: Sheet1
Feature number	Feature name	Feature channel	Feature category
1	frame_id	frame_id	frame_id
2	cell_id	cell_id	cell_id
3	H2B_DItot	H2B	intensity
4	H2B_DIav	H2B	intensity
5	H2B_DI5	H2B	intensity
6	H2B_DI20	H2B	intensity
7	H2B_DI50	H2B	intensity
8	H2B_DI80	H2B	intensity
9	H2B_DI95	H2B	intensity
10	H2B_CItot	H2B	intensity
11	H2B_CIav	H2B	intensity
12	H2B_CI5	H2B	intensity
13	H2B_CI20	H2B	intensity
14	H2B_CI50	H2B	intensity
15	H2B_CI80	H2B	intensity
16	H2B_CI95	H2B	intensity
17	H2B_YItot	H2B	intensity
18	H2B_YIav	H2B	intensity
19	H2B_YI5	H2B	intensity
20	H2B_YI20	H2B	intensity
21	H2B_YI50	H2B	intensity
22	H2B_YI80	H2B	intensity
23	H2B_YI95	H2B	intensity
24	H2B_RDCItot	H2B	intensity
25	H2B_RDCIav	H2B	intensity
26	H2B_RDCI50	H2B	intensity
27	H2B_RDYItot	H2B	intensity
28	H2B_RDYIav	H2B	intensity
29	H2B_RDYI50	H2B	intensity
30	H2B_RYCItot	H2B	intensity
31	H2B_RYCIav	H2B	intensity
32	H2B_RYCI50	H2B	intensity
33	XRCC5_DItot	XRCC5	intensity
34	XRCC5_DIav	XRCC5	intensity
35	XRCC5_DI5	XRCC5	intensity
36	XRCC5_DI20	XRCC5	intensity
37	XRCC5_DI50	XRCC5	intensity
38	XRCC5_DI80	XRCC5	intensity
39	XRCC5_DI95	XRCC5	intensity
40	XRCC5_CItot	XRCC5	intensity
41	XRCC5_CIav	XRCC5	intensity
42	XRCC5_CI5	XRCC5	intensity
43	XRCC5_CI20	XRCC5	intensity
44	XRCC5_CI50	XRCC5	intensity
45	XRCC5_CI80	XRCC5	intensity
46	XRCC5_CI95	XRCC5	intensity
47	XRCC5_YItot	XRCC5	intensity
48	XRCC5_YIav	XRCC5	intensity
49	XRCC5_YI5	XRCC5	intensity
50	XRCC5_YI20	XRCC5	intensity
51	XRCC5_YI50	XRCC5	intensity
52	XRCC5_YI80	XRCC5	intensity
53	XRCC5_YI95	XRCC5	intensity
54	XRCC5_RDCItot	XRCC5	intensity
55	XRCC5_RDCIav	XRCC5	intensity
56	XRCC5_RDCI50	XRCC5	intensity
57	XRCC5_RDYItot	XRCC5	intensity
58	XRCC5_RDYIav	XRCC5	intensity
59	XRCC5_RDYI50	XRCC5	intensity
60	XRCC5_RYCItot	XRCC5	intensity
61	XRCC5_RYCIav	XRCC5	intensity
62	XRCC5_RYCI50	XRCC5	intensity
63	mCh_DItot	mCh	intensity
64	mCh_DIav	mCh	intensity
65	mCh_DI5	mCh	intensity
66	mCh_DI20	mCh	intensity
67	mCh_DI50	mCh	intensity
68	mCh_DI80	mCh	intensity
69	mCh_DI95	mCh	intensity
70	mCh_CItot	mCh	intensity
71	mCh_CIav	mCh	intensity
72	mCh_CI5	mCh	intensity
73	mCh_CI20	mCh	intensity
74	mCh_CI50	mCh	intensity
75	mCh_CI80	mCh	intensity
76	mCh_CI95	mCh	intensity
77	mCh_YItot	mCh	intensity
78	mCh_YIav	mCh	intensity
79	mCh_YI5	mCh	intensity
80	mCh_YI20	mCh	intensity
81	mCh_YI50	mCh	intensity
82	mCh_YI80	mCh	intensity
83	mCh_YI95	mCh	intensity
84	mCh_RDCItot	mCh	intensity
85	mCh_RDCIav	mCh	intensity
86	mCh_RDCI50	mCh	intensity
87	mCh_RDYItot	mCh	intensity
88	mCh_RDYIav	mCh	intensity
89	mCh_RDYI50	mCh	intensity
90	mCh_RYCItot	mCh	intensity
91	mCh_RYCIav	mCh	intensity
92	mCh_RYCI50	mCh	intensity
93	H2BXRCC5_RDItot	H2B/XRCC5	intensity
94	H2BXRCC5_RDI50	H2B/XRCC5	intensity
95	H2BXRCC5_RCItot	H2B/XRCC5	intensity
96	H2BXRCC5_RCI50	H2B/XRCC5	intensity
97	H2BXRCC5_RYItot	H2B/XRCC5	intensity
98	H2BXRCC5_RYI50	H2B/XRCC5	intensity
99	H2BmCh_RDItot	H2B/mCh	intensity
100	H2BmCh_RDI50	H2B/mCh	intensity
101	H2BmCh_RCItot	H2B/mCh	intensity
102	H2BmCh_RCI50	H2B/mCh	intensity
103	H2BmCh_RYItot	H2B/mCh	intensity
104	H2BmCh_RYI50	H2B/mCh	intensity
105	XRCC5mCh_RDItot	XRCC5/mCh	intensity
106	XRCC5mCh_RDI50	XRCC5/mCh	intensity
107	XRCC5mCh_RCItot	XRCC5/mCh	intensity
108	XRCC5mCh_RCI50	XRCC5/mCh	intensity
109	XRCC5mCh_RYItot	XRCC5/mCh	intensity
110	XRCC5mCh_RYI50	XRCC5/mCh	intensity
111	object_number_in_cell_region	XRCC5	object_morphology
112	mean_object_area_in_cell_region	XRCC5	object_morphology
113	stddev_object_area_in_cell_region	XRCC5	object_morphology
114	coeff_variance_area_in_cell_region	XRCC5	object_morphology
115	max_to_min_object_area_ratio_in_cell_region	XRCC5	object_morphology
116	mean_object_eccentricity_in_cell_region	XRCC5	object_morphology
117	stddev_object_eccentricity_in_cell_region	XRCC5	object_morphology
118	coeff_variance_eccentricity_in_cell_region	XRCC5	object_morphology
119	max_to_min_object_eccentricity_ratio_in_cell_region	XRCC5	object_morphology
120	mean_object_perimeter_in_cell_region	XRCC5	object_morphology
121	stddev_object_perimeter_in_cell_region	XRCC5	object_morphology
122	coeff_variance_perimeter_in_cell_region	XRCC5	object_morphology
123	max_to_min_object_perimeter_ratio_in_cell_region	XRCC5	object_morphology
124	mean_object_majoraxislength_in_cell_region	XRCC5	object_morphology
125	stddev_object_majoraxislength_in_cell_region	XRCC5	object_morphology
126	coeff_variance_majoraxislength_in_cell_region	XRCC5	object_morphology
127	max_to_min_object_majoraxislength_ratio_in_cell_region	XRCC5	object_morphology
128	region_area_in_cell_region	XRCC5	object_morphology
129	region_eulernumber_in_cell_region	XRCC5	object_morphology
130	region_eccentricity_in_cell_region	XRCC5	object_morphology
131	region_solidity_in_cell_region	XRCC5	object_morphology
132	region_perimeter_in_cell_region	XRCC5	object_morphology
133	region_majoraxislength_in_cell_region	XRCC5	object_morphology
134	object_number_in_dna_region	XRCC5	object_morphology
135	mean_object_area_in_dna_region	XRCC5	object_morphology
136	stddev_object_area_in_dna_region	XRCC5	object_morphology
137	coeff_variance_area_in_dna_region	XRCC5	object_morphology
138	max_to_min_object_area_ratio_in_dna_region	XRCC5	object_morphology
139	mean_object_eccentricity_in_dna_region	XRCC5	object_morphology
140	stddev_object_eccentricity_in_dna_region	XRCC5	object_morphology
141	coeff_variance_eccentricity_in_dna_region	XRCC5	object_morphology
142	max_to_min_object_eccentricity_ratio_in_dna_region	XRCC5	object_morphology
143	mean_object_perimeter_in_dna_region	XRCC5	object_morphology
144	stddev_object_perimeter_in_dna_region	XRCC5	object_morphology
145	coeff_variance_perimeter_in_dna_region	XRCC5	object_morphology
146	max_to_min_object_perimeter_ratio_in_dna_region	XRCC5	object_morphology
147	mean_object_majoraxislength_in_dna_region	XRCC5	object_morphology
148	stddev_object_majoraxislength_in_dna_region	XRCC5	object_morphology
149	coeff_variance_majoraxislength_in_dna_region	XRCC5	object_morphology
150	max_to_min_object_majoraxislength_ratio_in_dna_region	XRCC5	object_morphology
151	region_area_in_dna_region	XRCC5	object_morphology
152	region_eulernumber_in_dna_region	XRCC5	object_morphology
153	region_eccentricity_in_dna_region	XRCC5	object_morphology
154	region_solidity_in_dna_region	XRCC5	object_morphology
155	region_perimeter_in_dna_region	XRCC5	object_morphology
156	region_majoraxislength_in_dna_region	XRCC5	object_morphology
157	object_number_in_non_dna_region	XRCC5	object_morphology
158	mean_object_area_in_non_dna_region	XRCC5	object_morphology
159	stddev_object_area_in_non_dna_region	XRCC5	object_morphology
160	coeff_variance_area_in_non_dna_region	XRCC5	object_morphology
161	max_to_min_object_area_ratio_in_non_dna_region	XRCC5	object_morphology
162	mean_object_eccentricity_in_non_dna_region	XRCC5	object_morphology
163	stddev_object_eccentricity_in_non_dna_region	XRCC5	object_morphology
164	coeff_variance_eccentricity_in_non_dna_region	XRCC5	object_morphology
165	max_to_min_object_eccentricity_ratio_in_non_dna_region	XRCC5	object_morphology
166	mean_object_perimeter_in_non_dna_region	XRCC5	object_morphology
167	stddev_object_perimeter_in_non_dna_region	XRCC5	object_morphology
168	coeff_variance_perimeter_in_non_dna_region	XRCC5	object_morphology
169	max_to_min_object_perimeter_ratio_in_non_dna_region	XRCC5	object_morphology
170	mean_object_majoraxislength_in_non_dna_region	XRCC5	object_morphology
171	stddev_object_majoraxislength_in_non_dna_region	XRCC5	object_morphology
172	coeff_variance_majoraxislength_in_non_dna_region	XRCC5	object_morphology
173	max_to_min_object_majoraxislength_ratio_in_non_dna_region	XRCC5	object_morphology
174	region_area_in_non_dna_region	XRCC5	object_morphology
175	region_eulernumber_in_non_dna_region	XRCC5	object_morphology
176	region_eccentricity_in_non_dna_region	XRCC5	object_morphology
177	region_solidity_in_non_dna_region	XRCC5	object_morphology
178	region_perimeter_in_non_dna_region	XRCC5	object_morphology
179	region_majoraxislength_in_non_dna_region	XRCC5	object_morphology
180	ratio_of_object_number_in_dna_region_to_object_number_in_non_dna_region	XRCC5	object_morphology
181	ratio_of_mean_object_area_in_dna_region_to_mean_object_area_in_non_dna_region	XRCC5	object_morphology
182	ratio_of_stddev_object_area_in_dna_region_to_stddev_object_area_in_non_dna_region	XRCC5	object_morphology
183	ratio_of_coeff_variance_area_in_dna_region_to_coeff_variance_area_in_non_dna_region	XRCC5	object_morphology
184	ratio_of_max_to_min_object_area_ratio_in_dna_region_to_max_to_min_object_area_ratio_in_non_dna_region	XRCC5	object_morphology
185	ratio_of_mean_object_eccentricity_in_dna_region_to_mean_object_eccentricity_in_non_dna_region	XRCC5	object_morphology
186	ratio_of_stddev_object_eccentricity_in_dna_region_to_stddev_object_eccentricity_in_non_dna_region	XRCC5	object_morphology
187	ratio_of_coeff_variance_eccentricity_in_dna_region_to_coeff_variance_eccentricity_in_non_dna_region	XRCC5	object_morphology
188	ratio_of_max_to_min_object_eccentricity_ratio_in_dna_region_to_max_to_min_object_eccentricity_ratio_in_non_dna_region	XRCC5	object_morphology
189	ratio_of_mean_object_perimeter_in_dna_region_to_mean_object_perimeter_in_non_dna_region	XRCC5	object_morphology
190	ratio_of_stddev_object_perimeter_in_dna_region_to_stddev_object_perimeter_in_non_dna_region	XRCC5	object_morphology
191	ratio_of_coeff_variance_perimeter_in_dna_region_to_coeff_variance_perimeter_in_non_dna_region	XRCC5	object_morphology
192	ratio_of_max_to_min_object_perimeter_ratio_in_dna_region_to_max_to_min_object_perimeter_ratio_in_non_dna_region	XRCC5	object_morphology
193	ratio_of_mean_object_majoraxislength_in_dna_region_to_mean_object_majoraxislength_in_non_dna_region	XRCC5	object_morphology
194	ratio_of_stddev_object_majoraxislength_in_dna_region_to_stddev_object_majoraxislength_in_non_dna_region	XRCC5	object_morphology
195	ratio_of_coeff_variance_majoraxislength_in_dna_region_to_coeff_variance_majoraxislength_in_non_dna_region	XRCC5	object_morphology
196	ratio_of_max_to_min_object_majoraxislength_ratio_in_dna_region_to_max_to_min_object_majoraxislength_ratio_in_non_dna_region	XRCC5	object_morphology
197	ratio_of_region_area_in_dna_region_to_region_area_in_non_dna_region	XRCC5	object_morphology
198	ratio_of_region_eulernumber_in_dna_region_to_region_eulernumber_in_non_dna_region	XRCC5	object_morphology
199	ratio_of_region_eccentricity_in_dna_region_to_region_eccentricity_in_non_dna_region	XRCC5	object_morphology
200	ratio_of_region_solidity_in_dna_region_to_region_solidity_in_non_dna_region	XRCC5	object_morphology
201	ratio_of_region_perimeter_in_dna_region_to_region_perimeter_in_non_dna_region	XRCC5	object_morphology
202	ratio_of_region_majoraxislength_in_dna_region_to_region_majoraxislength_in_non_dna_region	XRCC5	object_morphology
203	distance_between_binary_centroid_and_intensity_centroid	XRCC5	object_moment
204	distance_between_binary_centroid_and_cell_mask_centroid	XRCC5	object_moment
205	distance_between_intensity_centroid_and_cell_mask_centroid	XRCC5	object_moment
206	distance_between_binary_centroid_and_dna_mask_centroid	XRCC5	object_moment
207	distance_between_intensity_centroid_and_dna_mask_centroid	XRCC5	object_moment
208	Area_N	mCh	morphology
209	Perimeter_N	mCh	morphology
210	PAR_N	mCh	morphology
211	BdbLWR_N	mCh	morphology
212	BdbFilledR_N	mCh	morphology
213	BdbLength_N	mCh	morphology
214	BdbWidth_N	mCh	morphology
215	MajAxisLength_N	mCh	morphology
216	MinAxisLength_N	mCh	morphology
217	AxisMajMinR_N	mCh	morphology
218	Solidity_N	mCh	morphology
219	CvxHPPR_N	mCh	morphology
220	EquivDiameter_N	mCh	morphology
221	Eccentricity_N	mCh	morphology
222	Area_C	mCh	morphology
223	Perimeter_C	mCh	morphology
224	PAR_C	mCh	morphology
225	BdbLWR_C	mCh	morphology
226	BdbFilledR_C	mCh	morphology
227	BdbLength_C	mCh	morphology
228	BdbWidth_C	mCh	morphology
229	MajAxisLength_C	mCh	morphology
230	MinAxisLength_C	mCh	morphology
231	AxisMajMinR_C	mCh	morphology
232	Solidity_C	mCh	morphology
233	CvxHPPR_C	mCh	morphology
234	EquivDiameter_C	mCh	morphology
235	Eccentricity_C	mCh	morphology
236	Area_NCR	mCh	morphology
237	Perimeter_NCR	mCh	morphology
238	Eccentricity_NCR	mCh	morphology
239	Solidity_NCR	mCh	morphology
