# Supplementary material for: High-content analysis identified synergistic drug interactions between INK128, an mTOR inhibitor, and HDAC inhibitors in a non-small cell lung cancer cell line
Source: BMC Cancer. 2024 Mar 12;24:335. doi: 10.1186/s12885-024-12057-4 (PMC11542337; doi:10.1186/s12885-024-12057-4)
Supplement: Supplementary file 8 — Additional file 8: Sup Table 2. Relative growth rates of survival assays. All combinations of survival assay using CCK8 reagents were described. [file 12885_2024_12057_MOESM8_ESM.xlsx]

## Sheet: INK & SAHA
		SAHA (microM)
	Plate 1	5	4.5	4	3.5	3	2.5	2	1.5	1	0.5	0
INK128 (microM)	0.1	0.0735915	0.0860015	0.0884835	0.131919	0.12137	0.177215	0.189005	0.308761	0.371432	0.500496
	0.0875	0.0649044	0.0822785	0.0797965	0.107719	0.123232	0.144949	0.178456	0.23244	0.415488	0.489948	0.919094
	0.075	0.090345	0.0835195	0.0946885	0.105858	0.142467	0.169149	0.293869	0.421072	0.516629	0.629561	0.675024
	0.0625	0.0996525	0.125714	0.136883	0.148052	0.162944	0.240506	0.328618	0.555101	0.625838	0.804542	0.938051
	0.05	0.103996	0.130057	0.141226	0.169149	0.169149	0.399975	0.485604	0.560065	0.829983	0.83867	1.07502
	0.0375	0.141847	0.179077	0.185902	0.213825	0.288905	0.452718	0.551998	0.721395	0.818193	0.834947	1.10203
	0.025	0.167287	0.198312	0.267808	0.350956	0.369571	0.560065	0.638248	0.834947	1.0242	0.985108
	0	0.415488	0.481881	0.630181	0.67796	0.779102	0.948498	1.0999	1.18057	1.32825	1.19918	1
	Plate 2	5	4.5	4	3.5	3	2.5	2	1.5	1	0.5	0
INK128 (microM)	0.1	0.0555969	0.0797965	0.091586	0.102135	0.0667659	0.08414	0.118268	0.162323	0.233681	0.254778	0.485432
	0.0875	0.103376	0.0847605	0.0872425	0.112063	0.15798	0.159221	0.253537	0.319931	0.493671	0.638248	0.423677
	0.075	0.082899	0.0636634	0.094068	0.0934475	0.12075	0.159841	0.208861	0.338546	0.40618	0.610325
	0.0625	0.0649044	0.156118	0.128816	0.162323	0.218168	0.339787	0.400596	0.583644	0.67858	0.774138	0.575379
	0.05	0.107719	0.107719	0.177215	0.172872	0.189625	0.334823	0.499876	0.702159	0.86349	0.870936	0.677856
	0.0375	0.129437	0.218168	0.231819	0.292008	0.389427	0.576818	0.652519	0.772276	0.904443	0.984487	0.802709
	0.025	0.137503	0.229958	0.293869	0.241747	0.298833	0.300074	0.370812	0.367089	0.424175		1.12198
	0	0.461405	0.679201	0.596674	0.679821	0.830603			0.565029	0.955944	0.682303	1
	Plate 3	5	4.5	4	3.5	3	2.5	2	1.5	1	0.5	0
INK128 (microM)	0.1	0.0563177	0.0609994	0.101128	0.0917643	0.154632	0.157976	0.141925	0.188072	0.253615	0.305113	0.450301
	0.0875	0.0824011	0.0910955	0.113835	0.131893	0.123867	0.142593	0.243583	0.245589	0.384032	0.488365	0.399703
	0.075	0.0783883	0.109822	0.100459	0.127211	0.143262	0.195429	0.158645	0.303775	0.482346	0.522474	0.456253
	0.0625	0.109822	0.125205	0.14995	0.159314	0.195429	0.213487	0.246927	0.490371	0.600724	0.735154	0.768342
	0.05	0.121861	0.149281	0.182053	0.200111	0.214824	0.320495	0.432854	0.553239	0.643528	0.742511
	0.0375	0.143262	0.177371	0.193423	0.254952	0.28973	0.442886	0.418141	0.727128	0.767925	0.86022	0.815964
	0.025	0.107816	0.188072	0.214824	0.28438	0.262309	0.331865	0.391388	0.612094	0.724453		0.815398
	0	0.276354	0.513111	0.581998	0.719102	0.785314		0.585342	0.573972	0.680312		1
	Plate 4	5	4.5	4	3.5	3	2.5	2	1.5	1	0.5	0
INK128 (microM)	0.1	0.0478184	0.0732968	0.0815921	0.0875174	0.105293	0.146769	0.185283	0.307343	0.43592	0.534278	0.470541
	0.0875	0.0590763	0.0851473	0.0952201	0.100553	0.134327	0.165138	0.220242	0.37015	0.485692	0.564497	0.367881
	0.075	0.0679642	0.076852	0.0881099	0.0910725	0.111218	0.163953	0.217872	0.299047	0.469694	0.51591
	0.0625	0.091665	0.105886	0.126624	0.166323	0.184691	0.222612	0.395036	0.535463	0.673521	0.829354
	0.05	0.106478	0.128401	0.15625	0.178173	0.190616	0.262904	0.448363	0.64271	0.820466	0.905197	0.66588
	0.0375	0.118921	0.144399	0.183506	0.221427	0.261126	0.399776	0.580495	0.748178	0.843574	0.944896	0.715784
	0.025	0.147362	0.159805	0.258756	0.24335	0.288382	0.533093	0.736921	0.852462	0.911714	0.839427	0.829298
	0	0.439475	0.493394	0.578125	0.767139	0.8732	0.742253	0.865498	1.14695	1.18013	1.05451	1
		SAHA (microM)
	Mean of growth rate (plate 1-4)	5	4.5	4	3.5	3	2.5	2	1.5	1	0.5	0
INK128 (microM)	0.1	0.0583311	0.0750235	0.0906973	0.103334	0.112015	0.141525	0.15862	0.241625	0.323662	0.398666	0.468758
	0.0875	0.0774394	0.0858204	0.0940235	0.113057	0.134851	0.152975	0.223954	0.292027	0.44472	0.545264	0.527589
	0.075	0.0798991	0.0834642	0.0943313	0.104397	0.129424	0.172093	0.219812	0.34061	0.468712	0.569568	0.565639
	0.0625	0.091511	0.12823	0.135568	0.159003	0.190308	0.254098	0.342794	0.541145	0.644666	0.785797	0.760591
	0.05	0.110013	0.128865	0.164186	0.180076	0.191054	0.329549	0.466674	0.614543	0.789366	0.839328	0.806251
	0.0375	0.133367	0.179754	0.198662	0.245553	0.307297	0.46805	0.550788	0.742244	0.833534	0.906137	0.859121
	0.025	0.139992	0.194037	0.258815	0.280108	0.304774	0.431274	0.534342	0.666648	0.771135	0.912267	0.922225
	0	0.39818	0.541897	0.596744	0.711006	0.817055	0.845376	0.850247	0.866628	1.03616	0.978665	1
	Excess of Bliss	5	4.5	4	3.5	3	2.5	2	1.5	1	0.5
INK128 (microM)	0.1	0.128319	0.178995	0.189031	0.229956	0.270985	0.254751	0.23994	0.164614	0.162045	0.0600906
	0.0875	0.132636	0.200078	0.220812	0.262062	0.296218	0.293036	0.224626	0.165196	0.101944	-0.0289315
	0.075	0.145327	0.223053	0.24321	0.297775	0.332733	0.306084	0.261121	0.149588	0.117378	-0.0159966
	0.0625	0.211341	0.283931	0.31831	0.381782	0.431137	0.388887	0.303896	0.118005	0.143426	-0.0414327
	0.05	0.21102	0.30804	0.31694	0.393173	0.467697	0.352036	0.218837	0.084176	0.0460356	-0.0502786
	0.0375	0.208719	0.285801	0.314013	0.365287	0.394652	0.258231	0.179677	0.00229419	0.0566507	-0.0653451
	0.025	0.22722	0.305714	0.291518	0.375599	0.448734	0.348352	0.249777	0.132578	0.184434	-0.00971771

## Sheet: INK & PANO
		Panobinostat (microM)
	Plate 5	0.05	0.045	0.04	0.035	0.03	0.025	0.02	0.015	0.01	0.005	0
INK128 (microM)	0.1	0.0586108	0.0847202	0.105028	0.120258	0.13839	0.143466	0.174653	0.22252	0.304474	0.399484
	0.0875	0.0803686	0.11228	0.159422	0.184081	0.18263	0.161598	0.221069	0.356693	0.337836	0.593128	0.919094
	0.075	0.070215	0.102126	0.100676	0.130412	0.144192	0.147093	0.165949	0.234849	0.355243	0.631567	0.675024
	0.0625	0.0709402	0.115906	0.159422	0.144917	0.165949	0.194235	0.197136	0.266761	0.442999	0.69394	0.938051
	0.05	0.0832697	0.162323	0.163774	0.192784	0.20874	0.27909	0.366122	0.482889	0.668556	0.9311	1.07502
	0.0375	0.0636876	0.148543	0.169576	0.172477	0.245728	0.298672	0.345814	0.579348	0.890486	1.0116	1.10203
	0.025	0.107929	0.13984	0.163774	0.242827	0.227597	0.227597	0.362495	0.353067	0.706269	0.825937
	0	0.157246	0.351616	0.429219	0.34799	0.382803	0.357418	0.493768	0.69394	0.677259	1.08776
	Plate 6	0.05	0.045	0.04	0.035	0.03	0.025	0.02	0.015	0.01	0.005	0
INK128 (microM)	0.1	0.0638718	0.071936	0.0860485	0.0981449	0.0880646	0.115618	0.123682	0.12301	0.157283	0.347466	0.485432
	0.0875	0.0652158	0.0679039	0.0746241	0.0739521	0.0806723	0.0914247	0.0880646	0.0941128	0.151235	0.280935	0.423677
	0.075	0.0652158	0.0652158	0.0947848	0.0894086	0.099489	0.104193	0.12973	0.129058	0.211045	0.375018
	0.0625	0.0800003	0.109569	0.0914247	0.0907527	0.0941128	0.121666	0.194244	0.203653	0.287655	0.52824	0.575379
	0.05	0.0793283	0.0887366	0.110913	0.110913	0.131074	0.137794	0.201637	0.264135	0.46507	0.712374	0.677856
	0.0375	0.0773122	0.120994	0.131074	0.137794	0.17946	0.291016	0.290344	0.463726	0.708342	0.928766	0.802709
	0.025	0.0900807	0.164675	0.183492	0.251366	0.258758	0.344777	0.480526	0.527568	0.749335	0.919357	1.12198
	0	0.0806723	0.174084	0.251366	0.340073	0.356202	0.386443	0.646516	0.852155	0.937502	1.1129
	Plate 7	0.05	0.045	0.04	0.035	0.03	0.025	0.02	0.015	0.01	0.005	0
INK128 (microM)	0.1	0.0608325	0.116038	0.1019	0.12479	0.138928	0.179322	0.179996	0.192114	0.278288	0.389373	0.450301
	0.0875	0.0668916	0.0601592	0.0729508	0.0796831	0.114018	0.12277	0.12681	0.14768	0.217697	0.313297	0.399703
	0.075	0.0433283	0.0628522	0.073624	0.0850691	0.109979	0.108632	0.158452	0.138255	0.234528	0.404184	0.456253
	0.0625	0.0507339	0.0702578	0.0924747	0.105939	0.112672	0.152393	0.147007	0.233181	0.287041	0.465449	0.768342
	0.05	0.0466945	0.0776634	0.106613	0.0951676	0.108632	0.149027	0.1975	0.252705	0.376581	0.657322
	0.0375	0.0601592	0.0992071	0.12277	0.134215	0.171244	0.208272	0.258765	0.316663	0.610868	0.707141	0.815964
	0.025	0.107286	0.109306	0.175283	0.171244	0.229815	0.35975	0.419669	0.542871	0.810147	0.985189	0.815398
	0	0.233855	0.231162	0.312624	0.293773	0.394085	0.794662	0.668767	0.984516	1.02424	0.805434
	Plate 8	0.05	0.045	0.04	0.035	0.03	0.025	0.02	0.015	0.01	0.005	0
INK128 (microM)	0.1	0.0577405	0.0604481	0.0699249	0.0651865	0.0753401	0.0848169	0.103093	0.128139	0.195153	0.27706	0.470541
	0.0875	0.0408177	0.0651865	0.0712787	0.0604481	0.0834631	0.0746632	0.0983551	0.132878	0.168754	0.308197	0.367881
	0.075	0.0509714	0.0706018	0.0597712	0.0726325	0.0800785	0.0929398	0.0875245	0.13017	0.224937	0.366412
	0.0625	0.0590943	0.0861707	0.0733094	0.0895553	0.100386	0.105124	0.160631	0.194476	0.312259	0.486902
	0.05	0.0638327	0.0949706	0.105124	0.116632	0.134908	0.141	0.190415	0.252014	0.425303	0.705544	0.66588
	0.0375	0.0753401	0.0970013	0.124755	0.127462	0.136262	0.176877	0.246599	0.346104	0.565423	0.81385	0.715784
	0.025	0.105124	0.164015	0.172138	0.192446	0.245922	0.387396	0.47404	0.652068	0.728559	0.850403	0.829298
	0	0.113924	0.208015	0.274352	0.281121	0.392134	0.565423	0.589792	0.896433	1.13403
		Panobinostat (microM)
	Mean of growth rate (plate 5-8)	0.05	0.045	0.04	0.035	0.03	0.025	0.02	0.015	0.01	0.005	0
INK128 (microM)	0.1	0.0600743	0.0723681	0.0870003	0.0945298	0.100598	0.114634	0.133809	0.15789	0.21897	0.341336	0.468758
	0.0875	0.0618087	0.0903521	0.101806	0.110818	0.121424	0.126752	0.146871	0.193949	0.234028	0.392908	0.527589
	0.075	0.0633234	0.0745258	0.0820457	0.093034	0.109444	0.116749	0.127503	0.160439	0.25223	0.421574	0.565639
	0.0625	0.0633408	0.0936247	0.0994451	0.102573	0.117607	0.132414	0.177616	0.200786	0.31936	0.528316	0.760591
	0.05	0.0692911	0.104072	0.118071	0.131567	0.146849	0.177569	0.226295	0.308055	0.461492	0.703617	0.806251
	0.0375	0.0657586	0.11105	0.133004	0.133225	0.167521	0.228898	0.270064	0.410471	0.635208	0.852885	0.859121
	0.025	0.0908232	0.141934	0.160544	0.205214	0.22588	0.29201	0.393957	0.462341	0.698758	0.82571	0.922225
	0	0.114782	0.210755	0.282555	0.285107	0.340239	0.417259	0.537436	0.74635	0.889734	1.06195	1
	Excess of Bliss	0.05	0.045	0.04	0.035	0.03	0.025	0.02	0.015	0.01	0.005
INK128 (microM)	0.1	-0.00626932	0.0264249	0.0454496	0.0391163	0.0588913	0.0809596	0.118118	0.191967	0.198099	0.15646
	0.0875	-0.00125088	0.0208399	0.0472667	0.0396014	0.0580825	0.093389	0.136674	0.199816	0.235385	0.167364
	0.075	0.00160177	0.0446854	0.0777784	0.0682335	0.0830077	0.119269	0.176491	0.261725	0.251037	0.179105
	0.0625	0.0172907	0.0564162	0.106857	0.108442	0.138633	0.177022	0.224765	0.346037	0.329086	0.238015
	0.05	0.023252	0.0658493	0.109739	0.0983005	0.127469	0.158846	0.207013	0.29369	0.255856	0.15258
	0.0375	0.0328532	0.0700137	0.109745	0.111716	0.124786	0.129578	0.191659	0.230734	0.129181	0.0594573
	0.025	0.0150318	0.0524291	0.100036	0.0577191	0.0878964	0.092796	0.10168	0.225961	0.121777	0.153646

## Sheet: AUY & SAHA
		SAHA (microM)
	Plate 1	5	4.5	4	3.5	3	2.5	2	1.5	1	0.5	0
AUY922 (microM)	0.1	0.173913	0.193445	0.207807	0.237105	0.254339	0.246296	0.291679	0.283637	0.266977	0.289382	0.302475
	0.09	0.19402	0.179083	0.17736	0.218722	0.23653	0.231935	0.257211	0.255488	0.237679	0.282488	0.256436
	0.08	0.173339	0.158403	0.179658	0.225041	0.243999	0.293977	0.24802	0.167594	0.225616	0.280765	0.272772
	0.07	0.195743	0.167594	0.174488	0.233084	0.253764	0.246871	0.270999	0.303169	0.253764	0.280765	0.281188
	0.06	0.207232	0.203786	0.191722	0.25319	0.255488	0.270999	0.284786	0.284211	0.295701	0.289956	0.427723
	0.05	0.264356	0.288614	0.29901	0.367327	0.388614	0.428218	0.478218	0.45099	0.54604	0.431683	0.461386
	0.04	0.619307	0.517822	0.368317	0.528713	0.578713	0.625248	0.65297	0.518317	0.752475	0.643564	0.621287
	0.03	0.599505	0.534653		0.789109	0.860396	0.813861	0.624752	0.792574	0.742079	0.748515	0.668317
	0.02		0.680198	0.647525	0.70495	0.735644	0.771287	0.541089		0.825248	0.814356	1.05693
	0.01	0.429703	0.468317	0.533168	0.585644	0.634158	0.683663	0.75396	0.80198	0.977228	0.952475	1.01832
	0	0.415488	0.481881	0.630181	0.67796	0.779102	0.948498	1.0999	1.18057	1.32825	1.19918	1
	Plate 2	5	4.5	4	3.5	3	2.5	2	1.5	1	0.5	0
AUY922 (microM)	0.1		0.116028	0.114779	0.165577	0.181399	0.203884	0.180983	0.173072	0.180566	0.219706	0.2731
	0.09	0.122273	0.113529	0.118526	0.152669	0.165993	0.14684	0.161829	0.19514	0.167242	0.202218	0.26892
	0.08	0.133099	0.116444	0.162246	0.185147	0.164328	0.188894	0.214293	0.244272	0.232197	0.172239	0.26056
	0.07	0.125604	0.111031	0.163911	0.19514	0.245938	0.215542	0.420401	0.26176	0.216791	0.305896	0.318662
	0.06		0.153918	0.139345	0.188478	0.212211	0.221372	0.232614	0.232614	0.225952	0.235112	0.332456
	0.05	0.243422	0.252618	0.30863	0.487115	0.544799	0.375091	0.403515	0.465379	0.500073	0.490459	0.399753
	0.04			0.288566				0.538947	0.500491		0.577403	0.692771
	0.03	0.620039	0.518465	0.626727	0.540201			0.553995	0.599975	0.678977		0.520973
	0.02	0.611261		0.607917	0.657241	0.717851	0.622965	0.658495	0.613351		0.621711	0.975338
	0.01	0.482935	0.530169	0.628817	0.670199	0.671035	0.608753	0.731227	0.938554	0.96447	1.15466	0.912638
	0	0.461405	0.679201	0.596674	0.679821	0.830603			0.565029	0.955944	0.682303	1
	Plate 3	5	4.5	4	3.5	3	2.5	2	1.5	1	0.5	0
AUY922 (microM)	0.1	0.161156	0.174584	0.23627	0.29292	0.312643	0.269001	0.272778	0.233333	0.263127	0.318098	0.325903
	0.09	0.128844	0.135978	0.176263	0.203958	0.229556	0.245502	0.250118	0.242984	0.162835	0.295438	0.317309
	0.08	0.132201	0.159897	0.180459	0.177522	0.206057	0.25935	0.20186	0.227038	0.21361	0.237529	0.210958
	0.07	0.15654	0.183816	0.192209	0.260189	0.284947	0.354606	0.332785	0.295858	0.277394	0.302992	0.282933
	0.06	0.17962	0.208155	0.243823	0.359222	0.367195	0.408319	0.35083	0.301733	0.276974	0.302152	0.271653
	0.05	0.181953	0.393045	0.265208	0.317309	0.470928	0.417215	0.482208	0.559554	0.492413	0.546663	0.362428
	0.04	0.487579	0.417215	0.392507	0.459111	0.516047	0.5472	0.585874	0.639587	0.683094	0.542903	0.687928
	0.03		0.611119	0.587485		0.729287	0.716396		0.601988	0.65946	0.645495	0.653552
	0.02	0.68202	0.542366		0.6557	0.662683	0.676649	0.657312	0.672351	0.718007		0.982275
	0.01	0.370485	0.484894	0.653552	0.683094	0.814153	0.607896	0.855512	0.933933	1.02041		1.12999
	0	0.276354	0.513111	0.581998	0.719102	0.785314		0.585342	0.573972	0.680312		1
	Plate 4	5	4.5	4	3.5	3	2.5	2	1.5	1	0.5	0
AUY922 (microM)	0.1	0.165424	0.181132	0.172518	0.269809	0.283491	0.300719	0.301733	0.244979	0.27741	0.273863
	0.09	0.171504	0.151742	0.185693	0.250047	0.244473	0.274876	0.285011	0.254101	0.256127	0.280957
	0.08	0.174545	0.183159	0.206468	0.28197	0.265248	0.267275	0.296665	0.274876	0.269302	0.285517
	0.07	0.144141	0.219136	0.242953	0.273863	0.283491	0.30984	0.277917	0.324535	0.258661	0.357979
	0.06	0.194814	0.212042	0.235858	0.330109	0.342777	0.354432	0.404598	0.377235	0.374194	0.326055
	0.05
	0.04
	0.03
	0.02
	0.01
	0	0.439475	0.493394	0.578125	0.767139	0.8732	0.742253	0.865498	1.14695	1.18013	1.05451	1
		SAHA (microM)
	Mean of growth rate (plate 1-4)	5	4.5	4	3.5	3	2.5	2	1.5	1	0.5	0
AUY922 (microM)	0.1	0.163333	0.18	0.185	0.245	0.283333	0.2575	0.286667	0.235	0.27	0.2775	0.3
	0.09	0.155	0.1475	0.1675	0.2075	0.236667	0.246667	0.263333	0.2375	0.2075	0.283333	0.286667
	0.08	0.1525	0.1575	0.185	0.22	0.2175	0.276667	0.223333	0.253333	0.2375	0.266667	0.25
	0.07	0.16	0.1725	0.1925	0.24	0.265	0.256667	0.293333	0.295	0.255	0.3125	0.296667
	0.06	0.19	0.22	0.2475	0.293333	0.453333	0.38	0.43	0.425	0.456667	0.41	0.346667
	0.05	0.23	0.313333	0.293333	0.39	0.47	0.406667	0.456667	0.493333	0.516667	0.49	0.41
	0.04	0.466667	0.41	0.353333	0.495	0.545	0.585	0.59	0.556667	0.65	0.586667	0.67
	0.03	0.61	0.553333	0.643333	0.81	0.71	0.76	0.59	0.6	0.693333	0.626667	0.616667
	0.02	0.65	0.553333	0.59	0.67	0.706667	0.69	0.62	0.733333	0.775	0.666667	1.00667
	0.01	0.43	0.496667	0.603333	0.646667	0.65	0.633333	0.776667	0.89	0.986667	0.983333	1.02
	0	0.39818	0.541897	0.596744	0.711006	0.817055	0.845376	0.850247	0.866628	1.03616	0.978665	1
	Excess of Bliss	5	4.5	4	3.5	3	2.5	2	1.5	1	0.5
AUY922 (microM)	0.1	-0.0438792	-0.017431	-0.00597667	-0.0316983	-0.0382169	-0.00388725	-0.0315927	0.0249884	0.0408471	0.0160996
	0.09	-0.0408549	0.00784376	0.00356674	-0.00367838	-0.0024443	-0.00432559	-0.019596	0.0109333	0.0895317	-0.00278259
	0.08	-0.0529549	-0.0220258	-0.0358139	-0.0422486	-0.0132363	-0.0653227	-0.0107717	-0.0366764	0.0215392	-0.0220003
	0.07	-0.0418731	-0.0117373	-0.0154658	-0.0290683	-0.0226071	-0.00587184	-0.0410935	-0.0379004	0.0523932	-0.0221626
	0.06	-0.0519641	-0.0321424	-0.0406286	-0.0468514	-0.170088	-0.0869364	-0.135248	-0.124569	-0.0974656	-0.0707293
	0.05	-0.066746	-0.0911556	-0.0486681	-0.0984877	-0.135008	-0.0600626	-0.108066	-0.138016	-0.0918423	-0.0887472
	0.04	-0.199886	-0.0469291	0.0464854	-0.0186262	0.00242669	-0.0185982	-0.0203347	0.023974	0.0442252	0.0690391
	0.03	-0.364455	-0.219164	-0.275341	-0.371547	-0.20615	-0.238685	-0.0656812	-0.0655795	-0.0543699	-0.0231563
	0.02	-0.249165	-0.00782386	0.0107227	0.0457457	0.115835	0.161012	0.235915	0.139072	0.268065	0.318523
	0.01	-0.023856	0.0560681	0.005346	0.0785591	0.183396	0.22895	0.0905849	-0.00603953	0.0702134	0.0149054

## Sheet: SINGLE
	Dose (microM)	Relative growth
PS341	0.5	0.127484	0.0766468	0.0949202	0.0702823
	0.25	0.169654	0.125688	0.105853	0.0693452
	0.125	0.211823	0.151302	0.112413	0.118074
	0.0625	0.231814	0.171918	0.165515	0.1465
	0.03125	0.312092	0.229081	0.406661
	0.015625	0.526375	0.426809	0.544415
	0.0078125	0.93495	0.694506	0.98079
	0.00390625	1.05584	0.975635	0.942993	0.817461
	0.00195312	1	1.04123	1	0.87275
	0.000976563	1.00711		1	0.958924
	Dose (microM)	Relative growth
SAHA	100	0.0875015	0.0647769	0.10023	0.0705947
	50	0.0953106	0.0722736	0.114599	0.073406
	25	0.124985	0.0835188	0.130217	0.0840264
	12.5	0.191832	0.134434	0.174886	0.120573
	6.25	0.497013	0.342782	0.386357	0.286752
	3.125	0.823435	0.770724	0.684354
	1.5625	1.06396	0.903479	0.899887	0.724376
	0.78125	1	0.892859	0.988286
	0.390625	1		0.857717	0.900551
	0.195312	1	0.782593	0.814923
	Dose (microM)	Relative growth
AUY922	2	0.293585	0.271719	0.259225	0.253914
	1	0.273281	0.279528	0.279528	0.273281
	0.5	0.253914	0.284526	0.29296	0.306079
	0.25	0.287337	0.297646	0.305142	0.320448
	0.125	0.305455	0.312327	0.319824	0.276092
	0.0625	0.78806	0.705595	0.644684	0.589395
	0.03125	0.92675	0.95049	0.884581	0.866151
	0.015625	0.961735	0.995783	1.00734	0.979852
	0.0078125	0.959549	1.03139	0.993284	0.945805
	0.00390625	0.921752	0.970794	0.880832	0.899262
	Dose (microM)	Relative growth
Gemcitabine	1.6	0.404739	0.519062		0.565634
	0.8	0.386903	0.514603		0.563156
	0.4	0.328936	0.486858		0.55077
	0.2	0.306146	0.453664		0.557211
	0.1	0.301687	0.438801		0.560184
	0.05	0.314073	0.478931		0.514603
	0.025	0.334882	0.4606	0.557273	0.489831
	0.0125	0.477569	0.704357	0.810444	0.727148
	0.00625	0.828837	1.15273	0.923405
	0.003175	1	0.7954	0.933935	0.905236
	Dose (microM)	Relative growth
INK128	10	0.0698202	0.0445526	0.182657	0.149029
	5	0.103015	0.0688293	0.259946	0.206005
	2.5	0.110942	0.096574	0.291654	0.232759
	1.25	0.183276	0.111437	0.340208	0.264962
	0.625	0.197644	0.135218	0.299086	0.272889
	0.3125	0.222416	0.150082	0.440782	0.329865
	0.15625	0.314073	0.200121	0.619141	0.448771
	0.078125	0.494909		0.883707	0.641003
	0.0390625	1.04334		1.06856	0.814962
	0.0195312	1.03241		1.05951	0.798095
	Dose (microM)	Relative growth
Panobinostat	1.25	0.0148261	0.0236202	0.0251065	0.0296274
	0.625	0.0173033	0.0270883	0.0290701	0.0326001
	0.3125	0.0222577	0.0295655	0.0384835	0.0420135
	0.15625	0.0296894	0.0513649	0.0578057	0.0737218
	0.078125	0.0638749	0.0513649	0.1128	0.152002
	0.0390625	0.148595	0.226751	0.266387	0.359592
	0.0195312	0.324973	0.573065	0.459114	0.709869
	0.00976562	0.572694	0.696926	0.845558	0.911019
	0.00488281	0.766907	1.03284	1.1458	1.09185
	0.00244141	0.824874	1.03878	1.31672	1.10969
	Dose (microM)	Relative growth
Paclitaxel	0.8	0.358105	0.419974	0.146614	0.173863
	0.4	0.351169	0.479922	0.160486	0.138687
	0.2	0.367519	0.416506	0.190213	0.145127
	0.1	0.364546	0.479922	0.213994	0.196653
	0.05	0.434403	0.451187	0.229352	0.23827
	0.025	0.507233	0.608737	0.267997	0.280383
	0.0125	0.617717	0.890148	0.357672	0.410684
	0.00625	1.0474		0.878958	0.734997
	0.003125	1	0.942212	0.991722	1.00582
	0.0015625	1	0.952208	1

## Sheet: TRIPLE
EC20	Mean relative growth (n=4)		DRUG A
			DMSO	AUY922	PS341	Gemcitabine	Paclitaxel
	DRUG B	DMSO	1	0.677839	0.750456	0.852605	0.755027
		INK128	0.643139	0.472881	0.498219	0.53623	0.566558
		SAHA	0.690262	0.541445	0.449994	0.631015	0.584707
		INK128 & SAHA	0.480997	0.418402	0.205843	0.442719	0.388725
	Excess of Bliss		DRUG A
			DMSO	AUY922	PS341	Gemcitabine	Paclitaxel
	DRUG B	DMSO
		INK128		-0.03694	-0.01557	0.012113	-0.08097
		SAHA		-0.07356	0.068018	-0.04249	-0.06354
		INK128 & SAHA	-0.03706	-0.04627	0.182476	-0.03163	0.000613
EC50	Mean relative growth (n=4)		DRUG A
			DMSO	AUY922	PS341	Gemcitabine	Paclitaxel
	DRUG B	DMSO	1	0.563185	0.512284	0.5953	0.300129
		INK128	0.579673	0.262141	0.194387	0.303794	0.12655
		SAHA	0.484959	0.487691	0.025898	0.333608	0.333725
		INK128 & SAHA	0.098401	0.059353	0.020919	0.1093	0.079989
	Excess of Bliss		DRUG A
			DMSO	AUY922	PS341	Gemcitabine	Paclitaxel
	DRUG B	DMSO
		INK128		0.064322	0.10257	0.041285	0.047427
		SAHA		-0.21457	0.222539	-0.04491	-0.18818
		INK128 & SAHA	0.182717	0.288096	0.33426	0.233272	0.307407
